# Supplementary material for: Large-Scale Profiling of Saponins in Different Ecotypes of Medicago truncatula
Source: Front Plant Sci. 2019 Jul 3;10:850. doi: 10.3389/fpls.2019.00850 (PMC6617987; doi:10.3389/fpls.2019.00850)
Supplement: Supplementary file 1 [file Table_1.XLSX]

## Sheet: Sheet1
Metabolomics Standards Initiative Compliant Metadata (refs: Fiehn et al,Minimum reporting standards for plant biology context in metabolomics studies, Metabolomics, 2007, 3(3) 195-201; and
				Sumner,et al: Proposed minimum reporting standards for chemical analysis, Metabolomics, 2007, 3(3) 211-221.
BioSource
	Species	Medicago truncatula
	Genotype	25 lines in deep 30 INRA lines (except HM005, HM010, HM012, HM022, HM025) with one reference ecotype (Jemalong A17)
	Organ	Aerial tissue, root tissue
	Organ specification	Plant tissue were harvested at 5 weeks of age, and harvested tissues were immediately dissected into aerial and root tissue and frozen in liquid nitrogen.
	Amount	10 + 0.06 mg batches of lyophilized tissues
Growth
	Support	Medicago seeds were scarified by immersion for 6‐9 min in concentrated sulfuric acid, washed four times with a large amount of sterile, distilled water chilled to 4°C, surface‐sterilized for 5 min in 30% bleach, and washed thoroughly with sterile distilled water. The seeds were placed on damp, sterile filter papers in petri plates and incubated at 24°C in the dark until germinated, usually 2‐4 da…
	Location	Conviron walk‐in plant growth chamber (Dr. Udvardi lab)
	Plot design	none
	Light Period	16(224 μmol/s/m2)/8 h day/night
	Humidity day	0.4
	Humidity night	0.4
	Temperature (day)	22°C
	Temperature (night)	22°C
	Watering	Plants were watered for the first 5 days with water, and then fertilized with modified Broughton and Dilworth nutrient solution by adding a minimum level of nitrogen content for growing M. truncatula in turface.
	Nutritional	The concentrations of macronutrients (KNO3, KH2PO4, K2SO4, MgSO4•7H2O, and CaCl2) were 0.99, 0.5, 0.25, 0.25, 1.0 mM, respectively, and the concentrations of micronutrients (Fe‐citrate, H3BO3, MnSO4, ZnSO4, CuSo4, Na2MoO4•2H2O, CoSO4 , and CaCl2) were 10, 2, 1, 0.5, 0.2, 0.2, 0.1 μM, and 1 mM, respectively. pH of the solution was maintained at 6.8 by adding 1 M KOH.
	Date of plant establishment
Treatment
	Biotic Treatment	None
	Dose	None
	Duration	None
Harvest
	Date	April, 2011
	Time	8:30 am to 11:00 am
	Growth Stage	5 weeks age, before flowering
	Metabolism quenching	immediate frozen in liquid N2.
	Harvest method	Plant tissue were harvested at 5 weeks of age, and harvested tissues were immediately dissected into aerial and root tissue and frozen in liquid nitrogen.
	Storage	minus 80C until processed
Sample Processing, Extraction, and Protocols
	Tissue processing	50mL tubes containing frozen tissue were lyophilized for 7-10 days until dry, noting that the tissue was maintained in its fronzen state through evaporative cooling during the lyophilization process. Dried tissue was homogenized with four sharp blades, and 10 + 0.06 mg of dried tissue was weighed into a 4.0 mL glass vial. The dried tissue was stored at -80°C until extraction.
	Replicate sampling and analyses	Five biological replicates were collected with each replicate collected from single plant.
	Extraction of samples	10 + 0.06 mg batches of lyophilized tissues were extracted with 1.0 ml of a solution composed of 80 % methanol and 20 % water containing 18 µg of umbelliferone (IS) for 2 h on an orbital shaker. Extracts were centrifuged at 3,500g for 40 min.
	Extract concentration of samples	0.5 ml of supernatant was collected and analyzed by UPLC-ESI (-)-qTOF-MS.
	Extraction of Media	None
	Extract Concentration of Media	None
	Extract clean-up	none
	Extract storage	-80
Chromatography
	Sample preparation	samples were used as above (ie in 80% methanol)
	Auto injector	Waters Acquity Sample Manager
	Chromatography Instrument	a Waters Acquit UPLC system ﬁtted with a hybrid quadrupole timeof-ﬂight (QTOF) Premier mass spectrometer (Waters)
	Separation column	a reverse column (ACQUITY UPLC™ BEH C18 1.7µm, 2.1 mm x 150mm)
	Separation parameters	The mobile phases consisted of solvent A (0.05% [v/v] formic acid in water) and solvent B (acetonitrile), and separation was performed using linear gradients of 95-30% A (v/v) over 30 min. The flow rate was 0.56 ml/min, and the temperature of the column was kept at 60 °C.
Mass Spectrometry
	Instrument	a hybrid quadrupole timeof-ﬂight (QTOF) Premier mass spectrometer (Waters)
	Sample Introduction	UPLC-QTofMS
	Ionization	electrospray-ionization source
	Polarity	negative-ion
	Mass Analyzer	TOF
	Data acquisition	TOF-MS spectra were acquired under the following conditions: spectral acquisition rate: 3.13 per second; detector voltage: 2600 (v); threshold: 2037; ESI: -4500 v; desolvation temperature: 300 oC; nebulizer pressure: 350 kPa; interface: 100 oC. Accurate mass was achieved within 20 ppm.
Instrument performance and Metod Validation
	Instrument calibration	The MS system was calibrated using sodium formate, and rafﬁnose was used as the lockmass.
	Mass Resolution	12000
	Mass Accuracy	20ppm
	Quantification	The relative concentration was normalized to the area of the internal standard and dry weight (10 mg) of the sample.
	Variation	Based upon the internal standard, the average relative standard deviation ranged from 1.9%~28%
	Sample Replications	Five biological replicates were collected with each replicate collected from single plant.
	Internal Standard	18 ug of umbelliferone
	Quality Controls	standard mix/internal standard and blank per every 10 samples and A17 sample per an extraction set
	Blanks	multiple blanks and wash analyses were included in the expirmental design.
Data Preprocessing
	File format	The raw data files obtained from UPLC-QTofMS (waters)
	Pre-processing details	The chromatograms obtained from UPLC-QTofMS analysis were processed by the MarkerLynx 4.1 software (Waters) for mass signal extraction and alignment. The data of mass peak intensities were collected using the following parameters: noise elimination level was set at 5.00, minimum peak intensity at 500, mass tolerance at 0.05, and retention time window at 0.2.
	Statistics	The peak areas were normalized by dividing each peak area by the value of the internal standard peak area (area of metabolite/area of IS*1000).
Metabolite Identifications
	unknown compounds	None
	identified compounds	Most saponin metabolites were putatively identified through exact mass [M-H]- based on previous literatures and some were identifued through exact mass, mass spectral, and retention time matching with authentic compounds prepared and analyzed in an identical manner.
