# Supplementary material for: Large-Scale Profiling of Saponins in Different Ecotypes of Medicago truncatula
Source: Front Plant Sci. 2019 Jul 3;10:850. doi: 10.3389/fpls.2019.00850 (PMC6617987; doi:10.3389/fpls.2019.00850)
Supplement: Supplementary file 2 [file Table_2.XLSX]

## Sheet: Sheet1
Supplemental Table 2. Accumulation of Saponins in Ecotypes.							Country of Origin =>	Algeria	Algeria	Algeria	Algeria	Algeria	Algeria	Algeria	Algeria	Algeria	Algeria	Algeria	Algeria	Algeria	Algeria	Algeria	Algeria	Algeria	Algeria	Algeria	Algeria	Algeria	Algeria	Algeria	Algeria	Algeria	Algeria	Algeria	Algeria	Algeria	Algeria	Algeria	Algeria	Algeria	Algeria	Algeria	Algeria	Algeria	Algeria	Algeria	Algeria	Algeria	Algeria
							HapMap number =>	HM004-A1	HM004-A2	HM004-A4	HM005-A1	HM005-A2	HM005-A3	HM008-A1	HM008-A2	HM008-A3	HM008-A4	HM011-A1	HM011-A2	HM011-A3	HM011-A4	HM014-A1	HM014-A2	HM014-A3	HM014-A4	HM028-A1	HM028-A2	HM028-A3	HM028-A5	HM048-A1	HM048-A2	HM048-A3	HM048-A4	HM048-A5	HM049-A1	HM049-A2	HM050-A1	HM050-A2	HM050-A3	HM050-A4	HM051-A1	HM051-A2	HM051-A3	HM051-A4	HM051-A5	HM052-A1	HM052-A2	HM052-A3	HM052-A4
No	Compound Name	MSI level	Formula	tR (min)	m/z	δ ppm	Tissue =>	Aerial	Aerial	Aerial	Aerial	Aerial	Aerial	Aerial	Aerial	Aerial	Aerial	Aerial	Aerial	Aerial	Aerial	Aerial	Aerial	Aerial	Aerial	Aerial	Aerial	Aerial	Aerial	Aerial	Aerial	Aerial	Aerial	Aerial	Aerial	Aerial	Aerial	Aerial	Aerial	Aerial	Aerial	Aerial	Aerial	Aerial	Aerial	Aerial	Aerial	Aerial	Aerial
1	Hex-Hex-Medicagenic Acid	3	C42H66O16	10.6757	825.428	1.37505	Normalized intensity =>	0	0.706623	3.60691	0	0	0	0	0	0	0	0	0	0	0	0	0	0	0	8.3477	0	11.8155	5.30073	189.682	216.095	189.047	125.688	116.635	0	0	0	0	0	0	0	0	0	0	0	0	0	0	0
2	3-Hex-Hex-28-Ara-Rha-Xyl Medicagenic Acid	3	C58H92O28	11.236	1235.53	-30.1845	Normalized intensity =>	1.18142	0	0.540887	271.112	255.834	258.38	9.92563	7.62701	8.37952	10.186	0	0.360841	0	0	150.209	158.353	148.541	118.029	0	0	15.834	10.2351	152.301	261.104	123.465	456.267	164.167	35.9722	27.5349	118.796	142.643	227.074	182.271	10.738	11.6021	23.4941	26.6072	20.1304	378.984	314.575	291.551	151.561
3	3-Hex-Hex-28-Ara-Rha-(Api)-Xyl-medicagenic acid	3	C63H100O32	12.847	1367.61	0.764106	Normalized intensity =>	138.837	0.352772	0	0	0	0	1784.73	1532.79	1036.78	2273.86	0.183711	0.360841	0	0	48.6061	42.5293	46.5187	26.8379	0	0	0	4.56954	41.7395	51.7733	37.5082	79.9077	23.7288	0	0	0	23.4985	0	29.6973	73.27	32.3942	60.1423	94.1966	35.2718	103.681	129.113	62.1893	136.194
4	3-Hex-Hex-28-Ara-Rha-Xyl Medicagenic Acid?	3	C58H92O28	12.9626	1235.57	3.80796	Normalized intensity =>	51.6621	0	0	0	0	0	495.763	361.114	382.572	315.883	2.76611	0	0	0	0	0	0	0	0	0	0	0	0	0	0	0	0	0	0	6.25392	0	0	0	0	0	28.2655	0	0	98.0925	82.3625	34.1646	49.0989
5	3-Glu-28-Glu-Medicagenic Acid	1	C42H66O16	13.1197	825.431	4.64608	Normalized intensity =>	0	0	18.1142	12.845	25.1358	52.398	58.4393	0	66.137	97.0614	0	0	0	0	21.684	0	31.1194	0	3.77584	0	0	0	0	0	18.1159	0	0	122.445	6.05697	34.249	45.7177	48.8595	191.092	0	0	0	0	0	85.4769	101.006	159.48	113.306
6	3-Hex-Hex-28-Ara-Rha-(Api)-Xyl-medicagenic acid	3	C63H100O32	13.296	1367.62	3.46955	Normalized intensity =>	204.546	0.529698	2.72336	770.014	694.236	581.27	0	0	0	0	0	0	0	0	0	0	0	0	248.332	137.924	509.451	0	3159.54	5122.1	3489.77	4079.5	979.319	397.197	220.163	0	0	0	0	0	0	731.689	0	0	0	0	0	0
7	3-Hex-Hex-28-Ara-Rha-(Api)-Xyl-medicagenic acid	3	C63H100O32	13.3017	1367.61	1.12971	Normalized intensity =>	0	0	0	0	0	0	5254.23	5260.17	4675.82	5060.85	21.5162	13.5448	7.89912	14.0716	764.152	738.501	679.798	666.882	0	0	0	435.571	0	0	0	0	0	0	0	626.049	1041.44	1123.28	995.767	424.003	386.066	0	496.953	481.889	996.091	875.049	839.024	1093.94
8	3-GlcA-28-Ara-Rha-Xyl Medicagenic Acid	1	C52H80O24	13.3674	1087.5	4.01381	Normalized intensity =>	31.4298	2.73371	9.15025	929.352	1051.46	890.22	669.703	736.436	670.408	920.801	113.562	69.0603	57.2047	71.9367	664.556	650.293	667.819	629.469	103.631	59.7771	144.395	67.65	794.297	1139.55	791.886	1455.31	571.382	372.771	124.409	320.992	433.442	601.123	639.833	812.19	1025	1806.18	1057.34	2010.44	420.991	375.473	452.117	331.644
9	3-Hex-Hex-28-Ara-Rha-medicagenic acid	3	C53H84O24	13.425	1103.53	0.511995	Normalized intensity =>	36.2601	0	0	964.587	628.314	654.228	189.783	137.072	120.75	91.8268	285.184	153.577	180.899	196.995	246.022	195.885	176.948	172.654	140.142	56.7901	141.913	108.522	222.734	344.276	200.635	413.691	218.931	151.26	66.1402	544.131	892.362	950.657	839.473	2010.55	2171.44	2574.84	2005.6	2479.02	40.506	49.6838	42.7241	31.5728
10	3-Hex-Hex-28-Ara-Rha-Xyl Medicagenic Acid	3	C58H92O28	13.4851	1235.57	0.975259	Normalized intensity =>	173.334	0	0	660.558	664.592	573.057	695.833	605.262	502.238	597.224	54.3796	34.8541	24.0558	45.3576	791.17	636.559	773.036	622.529	72.4726	45.6786	138.372	132.011	2727.23	4071.03	2945.59	3325.17	943.247	207.693	99.8876	883.608	2716.55	2546.1	2291.63	517.597	505.184	1008.03	707.487	709.309	530.962	433.383	346.48	631.918
11	3-Hex-Hex-28-Ara-Rha-Xyl Medicagenic Acid	3	C58H92O28	13.5599	1235.56	-10.2746	Normalized intensity =>	0	0	0	0	0	0	0	0	0	0	0	0	0	0	0	0	0	0	0	0	0	0	0	0	0	0	0	0	0	0	0	0	0	0	0	0	0	0	0	0	0	0
12	Malonyl-Hex-Hex-Medicagenic acid	3	C45H68O19	13.5964	911.432	4.21317	Normalized intensity =>	1.76591	2.11987	1.62266	1.44801	3.5272	0	15.4258	7.26062	12.7597	19.2293	0	0	0.897887	0	4.24325	5.22599	3.88271	0	1.20554	0	0.544937	0	0	0	3.98992	8.26256	4.24872	28.7085	3.37099	7.39033	11.6952	14.3836	35.5862	0	0	0	2.20743	2.19292	40.4108	35.1967	47.4349	48.5759
13	3-Glu-28-Ara-Rha-Xyl Medicagenic Acid	1	C52H82O23	13.7997	1073.52	2.26359	Normalized intensity =>	297.937	0	0	360.501	309.269	272.21	2557.23	958.216	1935.36	1148.36	59.3743	46.3607	34.3947	58.5307	592.919	518.029	469.887	426.933	0	0	63.3359	38.9244	1659.9	2455.42	1687.59	1847.15	1000.27	314.614	0	436.27	869.835	833.565	791.414	242.906	329.814	649.108	304.157	376.197	1150.64	739.171	848.963	1046.84
14	Malonyl-dHex-Hex-Medicagenic acid	3	C45H68O18	14.0655	895.474	45.8493	Normalized intensity =>	0	0	0	0	0	0	3.05626	0	0	0	0	0	0	0	0	0	0.806285	0	0	0	0	0	0	0	0	0	0	0	0	0	1.97008	0	0	0	0	0	0	0	0	0	0	3.05122
15	3-Glu-28-Ara-Rha-Xyl Medicagenic Acid	1	C52H82O23	14.1665	1073.56	39.5243	Normalized intensity =>	5.33088	0	0	0	2.47544	0	0	0	0	0	0	0	0	0	0	0	0	0	0	0	0	0	0	0	3.60298	6.6475	0	0	0	0	0	0	0	0	1.62164	0	0	0	0	0	4.12122	0
16	Malonyl-Hex-Malonyl-Hex-Medicagenic acid	3	C48H70O22	14.1516	997.433	5.15827	Normalized intensity =>	1.06431	0	0	0	0	0	0	0	0	4.18312	0	0	0	0	0	0	0	0	0	1.05672	0	0	0	0	0	0	0	0	0	1.6313	1.33561	1.82578	0	0	0	0	1.28767	0	0	3.257	0	3.58973
17	Hex-Medicagenic Acid	3	C36H56O11	6.7989	663.376	2.50236	Normalized intensity =>	0	0	0	0	0	0	0	0	0	0	0	0	0	0	0	0	0	0	0	0	0	0	0	1.99185	0	15.235	0	2.51084	0	0	0	0	0	0	0	0	0	0	0	0	1.6373	3.01351
18	3-Hex-Hex-28-Ara-Rha-(Ara)-Xyl-zanhic acid	3	C63H100O33	10.9702	1383.61	-0.339692	Normalized intensity =>	51.1905	0	0	0	22.2216	0	821.205	865.398	773.617	2078.1	2.39034	0	0	0.355857	213.515	195.478	362.376	139.896	0	11.2688	25.3411	0	189.49	246.192	192.624	493.903	229.089	18.9682	0	160.27	79.2183	130.191	210.641	192.914	81.2504	89.8911	325.557	104.408	363.235	543.214	344.85	326.718
19	3-Hex-HexA-28-Ara-Rha-(Ara)-Xyl-zanhic acid	3	C63H98O34	11.0609	1397.59	-0.525907	Normalized intensity =>	0	0	0	42.4452	44.9092	44.6385	416.197	382.61	370.67	412.836	0	0	0	1.06862	0	0	0	0	1.92005	0	3.81031	0	21.6806	39.942	17.6511	106.338	21.5244	10.5417	7.21078	0	0	0	0	116.857	116.838	160.539	212.717	218.739	0	0	0	0
20	3-Hex-Hex-Hex-23-Ara-28-Ara-Rha-Xyl-zanhic acid	3	C69H110O38	11.0815	1545.66	2.59113	Normalized intensity =>	9.40158	0	0.540887	0	0	0	770.005	763.267	717.834	988.168	5.51656	0	1.7949	1.95984	108.569	96.212	185.187	66.7479	12.5705	15.3176	23.9953	24.4467	114.16	105.42	76.2101	231.926	140.834	12.1877	0.88687	68.5604	38.4488	55.4501	84.279	320.063	178.839	143.473	444.768	193.115	251.457	426.903	253.547	194.403
21	3-Hex-Hex-28-Ara-Rha-Ara-zanhic acid	3	C58H92O29	11.198	1251.57	0.55131	Normalized intensity =>	34.9191	0	3.7872	0	0	0	935.069	919.191	953.111	2456.16	6.93198	3.79227	1.61567	0	175.953	188.517	389.99	127.222	0	0	27.3382	19.8921	413.612	501.406	389.779	565.093	333.724	0	0	0	0	61.4223	145.332	299.23	189.618	180.338	428.191	221.246	258.19	521.353	209.477	318.57
22	3-Hex-HexA-28-Ara-Rha-Ara-zanhic acid	3	C58H90O30	11.2598	1265.55	1.67912	Normalized intensity =>	0	0	0	0	0	0	210.651	207.779	196.261	308.581	0	0	0	0	0	0	0	0	0	0	0	0	21.3413	0	0	42.5616	0	0	0	0	0	0	0	198.945	200.122	205.592	224.97	216.919	0	0	0	0
23	3-Hex-Hex-28-Ara-Rha-(Ara)-Xyl-zanhic acid	3	C63H100O33	11.6015	1383.6	-2.00201	Normalized intensity =>	185.382	0	0	4973.7	4367.36	3855.03	1102.26	1134.16	1087.31	3319.62	186.946	104.096	0	0	1093.22	3209.68	1122.27	1135.35	3039.37	996.962	3261	3010.14	3593.03	4454.87	4297.91	4376.05	3764.23	666.077	604.721	882.943	966.124	1077.66	969.746	527.588	517.097	642.255	674.104	803.688	834.517	884.801	775.323	755.644
24	3-Hex-Hex-28-Ara-Rha-zanhic acid	3	C53H84O25	11.7631	1119.52	-0.9379	Normalized intensity =>	403.852	0	15.6528	1128.81	1132.26	3306.63	0	0	0	0	0	0	0	0	0	0	0	0	914.46	749.534	1136.97	537.574	865.522	1164.76	2075.63	2937.15	2059.15	2143.76	828.412	0	0	0	0	2467.67	3044.08	3050	2963.85	3616.19	0	0	0	0
25	3-Hex-Hex-28-Ara-Rha-zanhic acid	3	C53H84O25	11.7928	1119.56	30.4148	Normalized intensity =>	0	0	0	0	0	0	0	0	0	0	0	0	0	0	0	0	0	0	0	0	0	0	0	0	0	0	2059.15	235.457	0	0	0	0	0	0	0	0	0	0	0	0	0	0
26	3-Hex-Hex-28-Ara-Rha-Api-zanhic acid	3	C58H92O29	11.7785	1251.57	0.47141	Normalized intensity =>	274.965	0	0	4864.58	4820.99	5094.62	3664.49	3402.99	3206.02	3214.38	0	0	98.8132	119.932	3338.64	3295.88	2933.19	2862.47	2754.79	1116.35	3817.58	2882.5	3663.27	3808.22	3935.84	4926.17	3833	2872.02	2457.18	2749.88	2638.66	3367.37	3180.79	2380.66	2393.96	3134.18	2517.11	3372.27	2972.51	2787.78	2913.85	2946.96
27	3-Hex-28-Ara-Rha-Xyl-zanhic acid	3	C52H82O24	11.9808	1089.51	0.93161	Normalized intensity =>	121.236	1.50279	0	376.156	596.746	1822.35	1021.02	709.927	777.953	929.564	100.029	0	92.948	25.4391	1012.43	765.258	764.573	578.147	241.136	178.664	350.048	195.561	0	1173.61	959.149	1073.51	802.248	13.9478	0	525.627	692.321	964.924	928.685	160.256	236.559	316.157	272.56	284.934	910.55	883.45	1110.74	571.724
28	3-HexA-HexA-28-Rha-Rha-zanhic acid	3	C54H82O27	12.0508	1161.54	35.79	Normalized intensity =>	4.25517	0.633264	1.48121	0	0	0	35.1344	35.8942	28.348	60.3362	4.22954	0	0	0.355857	24.6468	20.9574	27.3338	10.3126	0.868912	0	8.09119	1.46238	18.0532	41.5713	50.3383	303.99	37.1712	0	0	29.0674	10.0562	10.6195	34.9696	265.374	98.6764	226.268	443.879	148.921	8.875	11.2228	7.13053	5.66834
29	3-HexA-HexA-28-Rha-Rha-zanhic acid	3	C54H82O27	12.6535	1161.53	31.9157	Normalized intensity =>	19.2799	0	2.73432	321.53	357.658	761.248	89.0381	82.461	90.4094	130.922	8.79519	4.26422	2.38617	3.6352	253.05	209.564	234.976	163.301	0	24.3182	117.955	57.6116	179.287	428.739	439.599	632.976	127.437	0.656876	0	231.512	119.212	195.392	271.136	681.248	484.659	1051.51	1100.25	706.976	18.503	25.779	20.2507	14.3976
30	3-HexA-HexA-28-Rha-Rha-zanhic acid	3	C54H82O27	12.9495	1161.53	27.1805	Normalized intensity =>	21.0012	0	0	0	0	0	290.649	282.872	316.749	606.836	53.1615	6.68195	3.41056	8.25085	242.672	192.548	312.932	97.2412	7.91612	6.64725	27.6696	0	231.115	201.11	278.316	921.381	287.643	0	0	169.343	67.9184	94.6736	222.817	1994.71	728.669	1114.48	2653.88	990.464	65.1671	98.9934	41.1728	31.6868
31	3-HexA-HexA-28-Rha-Rha-zanhic acid	3	C54H82O27	13.5674	1161.53	28.9024	Normalized intensity =>	79.6139	0	8.46493	1941.68	2716.96	3369.59	576.72	452.732	582.754	894.076	78.0763	34.1275	29.7981	27.1522	1110.18	1067.51	1919.93	874.396	293.711	161.811	368.427	361.415	1914.65	1847.76	2052.95	2619.11	1069.61	0	7.26594	833.748	609.313	997.324	873.799	3087.66	2899.76	3507.22	3174.71	3435.44	115.199	156.127	96.0626	102.529
32	dHex-Hex-Hex-HexA-Soyasapogenol B	3	C54H88O23	11.0948	1103.57	1.34111	Normalized intensity =>	0	0	0	0	0	0	544.978	525.593	528.653	390	218.341	200.406	203.623	240.946	472.598	497.071	383.401	396.267	0	0	0	0	450.709	712.489	485.151	555.113	425.556	1931.95	1050.47	0	0	0	0	332.634	398.235	658.25	316.453	529.097	629.798	597.144	605.14	631.578
33	Hex-Gal-HexA-soyasapogenol B (Put	3	C48H78O19	13.7245	957.507	1.03394	Normalized intensity =>	547.124	630.512	510.47	121.369	131.081	239.084	256.65	186.643	270.001	210.683	102.546	83.5972	108.515	140.653	64.3917	47.7329	55.3104	48.6245	502.164	467.933	569.105	363.755	113.004	139.927	169.419	163.308	137.95	168.803	200.396	261.506	374.053	410.457	441.448	139.419	130.889	257.151	170.221	179.266	159.794	187.405	174.618	182.427
34	Malonyl-dHex-Hex-HexA-Soyasapogenol B (Pisumsaponin I)	3	C51H80O21	16.0512	1027.51	2.4428	Normalized intensity =>	111.04	72.7164	88.814	0	0	204.514	113.645	59.2774	95.1705	53.0247	18.0037	11.9196	12.7461	17.9913	21.569	12.6881	20.6635	10.0203	0	0	0	0	14.3562	66.9593	79.083	130.081	12.5708	81.3689	27.076	66.6321	39.589	55.9524	81.4116	0	0	479.215	155.776	116.625	0	51.2736	0	0
35	3-HexA-Xyl-Rha-soyasapogenol B	3	C47H76O17	17.2649	911.502	1.61273	Normalized intensity =>	1830.69	1853.44	1680.1	686.117	454.154	565.962	2376.32	1024.45	1403.55	525.717	493.908	305.995	367.035	349.574	596.334	747.773	675.565	534.2	359.606	370.323	680.759	397.667	456.043	2411.72	1950.18	1765.3	600.03	506.476	600.182	422.318	440.525	292.98	460.858	215.425	248.397	893.089	219.05	470.007	200.207	342.204	180.489	264.944
36	3-Rha-Gal-HexA-Soyasapongenol B (Soyasapogenol 1)	3	C48H78O18	17.345	941.516	5.1035	Normalized intensity =>	4100.72	2645.55	3088.52	1103.86	879.682	4211.25	4088.68	3385.16	3881.8	3076.32	1159.59	607.034	835.627	969.11	1627.55	1055.12	1082.05	702.402	698.033	500.882	1086.18	679.302	646.847	2451.91	1910.06	2936.57	626.161	3350.71	1004.45	2722.11	2055.52	2252	2921.44	1208.68	1988.21	4630.04	2587.1	2938.36	2881.59	2652.7	2491.92	1621.09
37	3-HexA-Xyl-Rha-soyasapogenol B	3	C47H76O17	17.8261	911.504	3.80691	Normalized intensity =>	33.3097	13.7775	15.6907	10.6814	9.5515	54.1994	60.7785	32.6867	43.5835	28.2434	11.4016	5.59845	5.74489	7.65985	11.8447	13.1856	11.6076	6.95842	8.37743	4.57509	11.4139	6.21432	0	22.5999	17.9346	30.4039	5.45178	33.0112	0	20.6607	16.2986	19.1683	33.7179	14.6575	16.3402	84.7632	25.9235	33.5974	20.7087	22.7634	24.3397	13.6396
38	HexA-Hex-Hex-Bayogenin	3	C48H76O21	11.7941	987.484	3.85831	Normalized intensity =>	0	0	0	0	0	0	0	0	0	0	0	0	0	0	0	0	0	0	0	0	0	0	0	0	0	0	0	0	0	0	0	0	0	0	0	0	0	0	0	0	0	0
39	Rha-Hex-Hex-Bayogenin	3	C48H78O19	12.0281	957.51	4.16708	Normalized intensity =>	100.193	31.5445	26.8342	15.6447	14.5975	54.2244	0	0	0	0	0	0	0	0	0	0	0	0	39.9009	16.4397	0	0	0	10.0125	13.8984	18.958	15.3469	85.6488	0	0	0	0	0	0	0	17.6851	0	0	0	0	0	0
40	Rha-dHex-Hex-Hex-Hex-Bayogenin	3	C54H88O24	12.0594	1119.56	1.39787	Normalized intensity =>	0	0	0	0	0	7.16261	0	0	0	0	0	0	0	0	0	0	0	0	0	0	0	0	0	0	5.3199	0	0	0	0	0	0	0	0	0	0	0	0	0	2.66132	0	0	3.4099
41	HexA-Hex-Hex-Bayogenin	3	C48H76O21	12.0777	987.483	2.64309	Normalized intensity =>	0	0	0	0	0	0	0	0	0	0	1.28702	0.360841	0	0	0	0	0	0	0	0	0	0	0	0	0	0	0	0	0	0	0	0	0	0	0	2.30772	0	0	0	0	0	0
42	Hex-HexA-Bayogenin	3	C42H66O16	12.4975	825.429	2.58654	Normalized intensity =>	0	0	0	0	0	0	0	0	0	0	0	0	0	0	0	0	0	0	0	0	0	0	0	0	0	0	0	0	4.06372	0	0	0	0	0	0	0	0	0	0	0	0	0
43	Hex-Hex-Hex-Bayogenin	3	C48H78O20	12.4842	973.503	2.64509	Normalized intensity =>	0	0	0	0	0	21.3514	0	0	0	0	0	0	0	0	0	0	0	0	0	0	0	0	0	0	28.7107	0	0	0	0	0	0	0	0	0	0	0	4.04696	0	0	0	0	0
44	Hex-Hex-Hex-Bayogenin	3	C48H78O20	12.8372	973.508	7.37031	Normalized intensity =>	0	0	0	0	0	0	0	0	0	0	0	0	0	0	0	0	0	0	0	0	0	0	0	0	0	0	0	0	0	0	0	0	0	0	0	0	0	0	0	0	0	0
45	Hex-Hex-HexA--Bayogenin	3	C48H76O21	12.786	987.485	5.27606	Normalized intensity =>	0	0	2.34484	0	0	0	10.361	5.29131	0	4.28078	0	0	0.717782	0	0	1.07579	1.90387	0	8.86271	7.88796	0	4.15499	1.87624	0	0	6.59105	3.00917	3.7764	0	0	0	0	0	0	0	0	0	0	3.0571	2.84621	0	4.75182
46	Ara-Rha-HexA-Bayogenin	3	C47H74O19	13.9761	941.483	8.69912	Normalized intensity =>	0	0	0	0	0	0	0	0	0	0	0	0	0	0	0	0	0	0	0	0	0	0	497.639	0	0	18.4555	0	258.992	11.3815	0	0	0	0	0	0	0	0	0	0	0	0	0
47	dHex-Hex-HexA-Bayogenin	3	C48H76O20	14.2475	971.49	4.45195	Normalized intensity =>	0	0	0	0	0	0	0	0	0	0	0	0	0	0	0	0	0	0	0	0	0	0	0	0	0	0	0	0	0	0	0	0	0	0	0	0	0	0	0	0	0	0
48	Hex-Hex-Bayogenin	3	C42H68O15	15.3725	811.451	4.0668	Normalized intensity =>	0	0	0	0	0	0	0	0	0	0	0	0	1.71055	0	0	0	0	0	0	0	0	0	0	0	0	0	0	0	0	0	0	0	0	0	0	0	0	0	0	0	0	0
49	dHex-Hex-HexA-Bayogenin	3	C48H76O20	15.3972	971.488	2.90792	Normalized intensity =>	9.75601	0	6.96379	2.7155	2.70331	25.3728	14.3854	0	13.4768	10.2364	2.57509	0	0	0	2.8284	3.08435	3.81019	0	0	0	0	0	0	0	3.30729	10.8993	0	10.8347	0	9.78688	4.61602	6.57332	9.83248	5.93726	8.54151	49.6334	15.0853	12.803	10.0142	8.67138	7.88389	0
50	Hex-Hex-Bayogenin	3	C42H68O15	15.5527	811.45	2.83444	Normalized intensity =>	0	0	0	0	2.52158	0	0	0	0	0	2.57509	0	0	1.39929	0	0	3.47956	0	0	0	0	0	0	0	2.16227	3.6363	3.91628	0	1.24206	2.53768	0	4.56446	0	0	1.53132	0	2.75929	0	0	0	0	6.46112
51	Hex-Bayogenin	3	C36H58O10	17.0464	649.398	3.73424	Normalized intensity =>	5.46975	7.34025	7.59931	7.06047	9.10989	31.9187	6.29135	8.14714	7.43227	13.6855	0	0	0	0	9.54731	8.52675	5.21873	0	0	0	0	0	0	7.87861	19.1648	80.9307	5.09096	41.3375	0	0	37.0937	0	17.2058	5.19549	4.939	9.44254	5.33463	6.92395	14.8202	13.4994	16.3792	27.7133
52	Bayogenin	3	C30H48O5	20.228	487.345	5.02727	Normalized intensity =>	0	0	0	0	0	0	0	0	0	0	0	0	0	0	0	0	0	0	0	0	0	0	0	0	0	0	0	0	0	0	0	0	0	1.11317	0	0	0	0	0	0	0	0
53	Rha-Hex-Hex-Hex-soyasapogenol E	3	C54H88O22	14.4608	1087.57	0.271247	Normalized intensity =>	0	3.41337	0	8.89855	0	12.4541	0	0	0	0	0	0	0	0	0	0	0	0	1.65918	0	0	0	0	0	0	0	0	7.10263	5.70288	0	0	13.0539	20.2801	10.3024	15.0402	0	0	23.3351	0	0	11.4248	21.0192
54	Hex-Hex-soyasapogenol E	3	C42H68O13	15.222	779.462	4.91367	Normalized intensity =>	0	0	0	0	0	0	0	0	0	0	0	0	0	0	0	0	0	0	0	0	0	0	0	0	0	0	0	0	0	0	0	0	0	0	0	0	0	0	0	0	0	0
55	HexA-Hex-Soyasapogenol E	3	C42H66O14	15.745	793.441	3.86294	Normalized intensity =>	0	0	0	0	0	0	0	0	0	0	0	0	0	0	0	0	0	0	0	0	0	0	0	0	0	0	0	0	0	0	0	0	0	0	0	0	0	0	0	0	0	0
56	3-HexA-Gal-Rha-soyasapogenol E	3	C48H76O18	18.7854	939.5	5.48699	Normalized intensity =>	0	0	0	0	0	0	376.658	193.613	361.841	229.388	82.6274	0	49.7695	0	103.514	49.3024	58.7814	0	0	0	0	69.4653	42.1822	0	0	0	0	283.243	0	300.243	160.387	197.959	335.545	173.756	297.079	0	585.764	527.72	278.411	289.625	234.526	150.015
57	Hex-HexA-Soyasapogenol E	3	C42H66O14	19.1369	793.44	3.48484	Normalized intensity =>	0	0	0	0	0	11.6977	0	0	0	0	0	0	0	0	0	0	0	0	0	0	0	0	0	0	0	0	0	0	0	0	4.51602	0	0	0	0	0	0	0	0	0	0	0
58	Hex-Rha-Hex-Hex-Hederagenin	3	C54H88O23	9.8625	1103.54	-25.9342	Normalized intensity =>	0	0	0	0	0	0	0	0	0	0	0	0	0	0	0	0	0	0	0	0	0	12.063	130.646	180.575	123.773	171.568	134.258	0	0	0	0	0	0	0	0	0	0	0	0	0	0	0
59	Hex-Hex-HexA-Hederagenin	3	C48H76O20	11.4048	971.452	-34.0458	Normalized intensity =>	0	2.41546	0	45.2654	47.3187	207.261	49.993	31.6661	42.1096	32.1677	0	2.25747	11.0013	4.08869	184.447	77.5118	111.705	49.4769	0	14.7166	25.4601	0	39.0312	73.7473	54.187	282.132	72.4269	60.3096	52.1389	45.681	39.6994	97.5693	116.674	16.4656	44.8143	63.163	71.8307	52.339	198.188	160.957	119.874	50.2687
60	Hex-Hex-HexA-Hederagenin	3	C48H76O20	12.7017	971.487	2.39324	Normalized intensity =>	111.237	75.8762	74.731	54.8216	76.1098	254.552	410.891	376.893	349.256	382.607	100.402	89.3421	100.195	115.268	86.6119	107.049	90.5424	58.1702	63.2503	54.6758	66.0329	57.6502	189.584	297.249	202.165	245.88	154.43	188.87	108.693	107.373	68.0173	108.261	166.994	25.2326	15.5974	55.764	18.9495	42.7076	283.244	231.163	250.752	307.795
61	Hex-Rha-Hex-Hex-Hederagenin	3	C54H88O23	12.9312	1103.56	0.797417	Normalized intensity =>	0	5.47606	5.54633	0	0	98.8024	0	0	0	0	0	0	0	0	94.4498	0	0	0	0	0	0	0	0	0	0	0	0	0	0	0	0	90.8451	109.241	153.308	0	139.76	0	0	96.6227	0	0	27.3362
62	dHex-Hex-Hex-Hederagenin	3	C48H78O18	12.935	941.514	3.51031	Normalized intensity =>	0	0	0	0	10.6466	0	0	0	0	0	0	0	0	0	0	0	0	0	0	0	0	0	0	0	29.2692	0	0	0	0	0	0	0	0	0	0	6.18309	0	10.0467	0	13.6415	19.2662	35.6527
63	Hex-dHex-Hex-HexA-Hederagenin	3	C54H86O24	13.0184	1117.51	-29.6051	Normalized intensity =>	2.70067	0	0	7.2064	0	0	687.849	517.614	739.248	451.64	236.346	184.155	119.755	159.639	14.1433	6.28313	12.0046	0	1.7455	1.93717	0	0	0	3.07656	0	3.20121	0	13.5573	7.04642	3.75657	7.72861	5.38953	19.321	934.336	1941.19	3184.47	1259.04	2850.13	10.718	7.77038	9.08906	0
64	Hex-Hex-HexA-Hederagenin	3	C48H76O20	13.0064	971.489	3.7314	Normalized intensity =>	0	0	0	0	5.22583	0	0	0	0	0	0	0	0	0	0	0	0	0	0	0	0	0	0	0	8.27675	0	0	0	0	0	0	0	0	0	0	0	0	0	0	0	0	0
65	Hex-Hex-Hex-Hederagenin	3	C48H78O19	13.2925	957.511	5.10702	Normalized intensity =>	0	0	0	0	0	0	0	0	0	7.40591	0	0	0	0	2.47437	0	0	0	0	0	0	0	0	0	0	0	15.1381	0	0	0	0	0	0	0	0	0	0	0	0	0	0	0
66	HexA-Hex-Hederagenin	3	C42H66O15	13.4023	809.435	2.77973	Normalized intensity =>	0	0	3.06602	0	4.50551	0	0	0	0	0	0	0	1.975	0	0	0	0	0	2.56742	0	0	0	0	0	0	0	0	0	0	0	0	0	0	0	0	0	0	0	0	0	0	0
67	Hex-Hex-Hex-Hederagenin	3	C48H78O19	13.4688	957.51	4.37595	Normalized intensity =>	0	0	0	0	0	175.519	0	0	0	0	0	0	0	0	0	0	0	0	0	0	0	0	0	0	0	48.6983	0	0	0	0	0	0	0	0	0	0	0	0	0	0	0	0
68	Hex-Hex-HexA-Hederagenin	3	C48H76O20	13.8398	971.487	2.29031	Normalized intensity =>	0	0	0	0	0	0	0	0	0	0	0	0	0	0	0	0	0	0	0	0	0	0	0	0	6.07676	9.87487	0	0	0	0	0	0	163.654	3.25303	0	0	0	0	0	0	0	0
69	Hex-Hex-HexA-Hederagenin	3	C48H76O20	14.0246	971.491	5.99597	Normalized intensity =>	0	0	0	0	0	0	0	0	0	0	0	0	0	0	11.2955	0	12.3721	5.02793	9.0785	5.45812	10.7256	5.35126	0	49.4248	35.7134	0	31.3282	0	0	0	63.9151	0	99.7093	0	0	0	0	0	0	15.9244	0	15.7772
70	dHex-Hex-HexA-Hederagenin	3	C48H76O19	14.112	955.496	5.90273	Normalized intensity =>	0	0	25.7942	0	0	0	31.1045	0	0	0	13.0571	14.5123	15.6181	15.1413	0	0	0	0	0	0	0	0	0	0	0	14.2395	15.1513	0	0	0	0	0	0	0	0	55.8722	0	0	0	0	0	0
71	Hex-Hex-Hederagenin	3	C42H68O14	14.3654	795.456	4.16744	Normalized intensity =>	0	0	0	0	0	0	8.13559	10.3487	0	0	0	0	0	0	0	0	0	0	0	0	0	0	0	0	0	0	0	0	0	0	0	0	0	0	0	0	0	0	0	0	0	0
72	dHex-Hex-HexA-Hederagenin	3	C48H76O19	14.5007	955.492	2.23969	Normalized intensity =>	0	0	0	0	0	3.73185	0	0	0	0	0	0	0	0	0	0	0	0	0	0	0	0	0	0	0	0	0	0	0	0	0	0	0	0	0	0	0	0	0	0	3.14402	0
73	Hex-Hex-Hex-Hederagenin	3	C48H78O19	14.6112	957.511	5.73365	Normalized intensity =>	0	0	0	0	0	0	0	0	0	0	0	0	0	0	0	0	0	0	0	0	0	0	6.94046	0	8.10761	0	3.95378	0	0	0	0	0	0	0	0	0	0	0	0	11.9148	9.03725	0
74	3-Hex-Ara-28-Hex-hederagenin	3	C47H76O18	14.7319	927.499	3.61727	Normalized intensity =>	3.37325	5.08445	3.92267	1.99149	3.80874	4.06837	9.76126	10.4256	10.4297	15.5394	1.03651	0	1.25634	0.825085	2.47566	0	3.27922	0	2.09556	4.0248	0	1.46238	1.73484	0	4.97919	9.44116	4.06933	5.47566	2.83931	3.2626	1.9425	5.29304	5.61917	0	3.34273	2.75653	0	4.37261	33.3072	31.0063	28.177	43.5369
75	HexA-Hex-Hederagenin	3	C42H66O15	15.0992	809.434	2.03847	Normalized intensity =>	3.37014	0	0	0	2.78429	0	0	0	0	0	0	0	0	0	0	0	0	0	0	0	0	0	0	0	8.29744	15.9124	0	0	0	0	0	0	0	0	0	0	0	0	0	0	0	0
76	Hex-HexA-Hederagenin	3	C42H66O15	16.6324	809.436	4.26225	Normalized intensity =>	0	0	0	0	0	0	0	0	0	0	0	0	0	0	0	0	0	0	0	0	0	0	0	0	0	0	0	0	0	0	0	0	0	0	0	0	0	0	0	0	0	0
77	Hex-Hex-Hederagenin	3	C42H68O14	17.0732	795.455	1.90457	Normalized intensity =>	0	0	0	0	0	0	0	0	0	0	0	0	0	0	0	0	0	0	0	0	0	0	0	0	0	0	0	0	0	0	0	0	0	0	0	0	0	0	0	0.875919	0	0
78	Hex-HexA-Hederagenin	3	C42H66O15	17.2931	809.434	2.03847	Normalized intensity =>	0	0	0	0	0	0	0	0	0	0	0	0	0	0	0	0	0	0	0	0	0	0	0	0	0	0	0	0	0	0	0	0	0	0	0	0	0	3.28937	0	0	0	0
79	Hex-Hex-Hederagenin	3	C42H68O14	17.5207	795.453	0.144572	Normalized intensity =>	0	0	0	0	0	0	0	0	0	0	0	0	0	0	0	0	0	0	0	0	0	0	0	0	0	0	0	0	0	0	0	0	0	0	0	0	0	0	0	0	0	0
80	Hex-HexA-Hederagenin	3	C42H66O15	17.6281	809.436	4.26225	Normalized intensity =>	0	0	0	0	0	0	0	0	0	0	0	0	0	0	0	0	0	0	0	0	0	0	0	0	0	0	0	0	0	0	0	0	0	0	0	0	1.10372	0	0	0	0	0
81	HexA-Hederagenin	3	C36H56O10	17.8702	647.381	3.05076	Normalized intensity =>	0	0	0	0	0	0	0	0	0	0	0	0	0	0	0	0	0	0	1.57095	0	0	0	0	0	0	8.13589	0	0	0	0	0	0	0	0	0	0	0	0	0	0	0	0
82	Hex-HexA-Hederagenin	3	C42H66O15	18.0731	809.435	3.52099	Normalized intensity =>	0	0	0	0	0	0	0	0	0	0	0.768248	0	1.81334	0	0	0	0	0	0	0	0	0	0	0	0	0	0	20.9782	0	0	5.16888	0	0	0	0	0	0	1.82787	0	0	0	0
83	Hex-hederagenin	3	C36H58O9	18.1398	633.402	2.5892	Normalized intensity =>	0	0	0	0	0	4.30382	0	0	0	0	0.73589	0	0	0	2.26376	0	0	0	0	0	0	0	0	0	0	0	0	0	0	0	0	0	0	0	0	0	0	0	2.85707	1.40063	3.76267	3.05122
84	Ara-Hex-hederagenin	3	C41H66O13	18.5172	765.444	2.58674	Normalized intensity =>	0	0	0	0	0	3.22031	0	0	2.30685	6.03541	0	0	0	0	0	0	0	0	0	0	0	0	0	0	0	4.29031	0	0	0	0	0	0	0	0	0	1.77455	0.919764	0	5.17824	1.57624	1.43315	2.53301
85	Hex-Hex-Hederagenin	3	C42H68O14	18.6244	795.457	4.29315	Normalized intensity =>	0	0	0	0	0	0	0	0	0	0	0	0.541753	0	0	0	0	0	0	0	0	0	0	0	0	0	0	0	0	0	0	0	0	0	0	0	0	0	0	0	0	0	0
86	Ara-Hex-hederagenin	3	C41H66O13	18.962	765.445	2.97867	Normalized intensity =>	0	0	0	0	0	0	0	0	0	0	0	0	0	0	0	0	0	0	0	0	0	0	0	0	0	0	0	0	0	0	0	0	0	0	0	0	0	0	0	0	0	0
87	Hex-hederagenin	3	C36H58O9	19.2728	633.402	3.37859	Normalized intensity =>	27.9021	21.2343	10.3047	13.5709	12.9751	54.8755	16.6884	12.2199	12.9137	18.3585	6.06874	4.55918	7.00123	7.63676	21.4346	12.0016	25.3722	15.1183	0	8.5354	11.1452	0	7.56696	9.23117	8.13682	14.6264	5.5653	9.74155	11.0009	19.2979	12.2734	14.0583	20.7468	0	0	42.8996	0	0	13.2125	18.2448	18.0538	10.9045
88	Pen-hederagenin	3	C35H56O8	19.8274	603.392	3.82009	Normalized intensity =>	0	0	0	0	0	0	0	0	0	0	0	0	0	0	0	0	0.695667	0	0	0	0	0	0	0	0	0	0	0	0	0	0	0	0	0	0	0	0.551859	0	0	0	0	0
89	HexA-Hederagenin (Put	3	C36H56O10	20.2492	647.382	3.51417	Normalized intensity =>	0	0	1.98425	0	0	1.61172	0	0	0	0	0	0	0	0	0	0	0	0	0	0	0	0	0	2.53495	0	7.41717	0	0	0	0	0	0	0	0	0	0	0	0	0	1.03062	0	1.71607
Note: MSI (The Metabolomics Standards Initiative proposed by Sumner et al 2007) level 1 is based on authentica standard. Level 2 is based on matching MS and MS/MS data to literature or spectral library. Level 3 is based on matching to molecular weight.
Sumner et al. Proposed minimum reporting standards for chemical analysis Chemical Analysis Working Group (CAWG) Metabolomics Standards Initiative (MSI). Metabolomics. 2007 Sep; 3(3): 211–221. doi: 10.1007/s11306-007-0082-2
[truncated: 1,583 more columns]
